# Supplementary material for: Calcium Signaling Pathway Is Associated with the Long-Term Clinical Response to Selective Serotonin Reuptake Inhibitors (SSRI) and SSRI with Antipsychotics in Patients with Obsessive-Compulsive Disorder
Source: PLoS One. 2016 Jun 9;11(6):e0157232. doi: 10.1371/journal.pone.0157232 (PMC4900663; doi:10.1371/journal.pone.0157232)
Supplement: S1 Table — (XLSX) [file pone.0157232.s001.xlsx]

## Sheet: Table2
S1 Table
Association results of GWAS for the SSRI treatment response in OCD (P values < 1.0 x 10-3)
SNP	Chr	Position	Alleles	MAF	OR	P	Genomic Location	Closest gene
rs6118017	20	7924726	[A/G]	0.4177	5.732	6.26×10-5	Intergenic	HAO1
rs6557479	6	156502670	[T/C]	0.375	7.023	1.03×10-4	Intergenic	ARID1B
rs11778051	8	141410497	[T/C]	0.4415	4.511	1.35×10-4	Intronic	TRAPPC9
rs2876110	20	7947638	[A/G]	0.4266	4.897	1.39×10-4	Intergenic	HAO1
rs10882614	10	97315080	[T/C]	0.1468	0.06546	1.41×10-4	Intronic	SORBS1
rs2474028	14	92403660	[T/C]	0.2272	0.1973	1.46×10-4	Intronic	FBLN5
rs7241999	18	31640468	[T/C]	0.4692	0.2053	1.57×10-4	Intronic	NOL4
rs1543377	20	7951007	[T/G]	0.4216	4.773	1.87×10-4	Intergenic	HAO1
rs7599124	2	174455978	[A/G]	0.2242	0.149	2.06×10-4	Intergenic	CDCA7
rs1963569	4	169338520	[A/C]	0.253	0.2539	2.18×10-4	Intronic	DDX60L
rs12217234	10	97298333	[T/C]	0.0744	0.0605	2.18×10-4	Intronic	SORBS1
rs13256219	8	141380181	[A/G]	0.4196	4.167	2.42×10-4	Intronic	TRAPPC9
rs10092351	8	70942229	[A/G]	0.3671	0.2125	2.64×10-4	Intergenic	PRDM14
rs6013184	20	50047098	[A/G]	0.3313	0.2532	2.82×10-4	Intronic	NFATC2
rs5018397	21	43251864	[T/C]	0.253	0.1651	2.91×10-4	Intronic	PRDM15
rs7240888	18	31624868	[A/C]	0.4712	0.237	2.95×10-4	Intronic	NOL4
rs8097877	18	31627955	[T/C]	0.4712	0.237	2.95×10-4	Intronic	NOL4
rs3843950	13	80531389	[A/G]	0.3185	0.2011	3.10×10-4	Intergenic	LINC00382
rs1471304	16	63339253	[A/G]	0.3611	0.2237	3.13×10-4	Intergenic	RPS15AP34
rs10846614	12	124653359	[T/G]	0.07143	0.05376	3.22×10-4	Intronic	ZNF664-FAM101A
rs10882615	10	97315208	[A/G]	0.1468	0.0908	3.27×10-4	Intronic	SORBS1
rs944496	13	28429194	[A/G]	0.3085	5.585	3.27×10-4	Intronic	PDX1-AS1
rs1929756	13	76804369	[T/G]	0.1915	7.095	3.29×10-4	Intergenic	RN7SL571P
rs4752759	11	1818095	[T/C]	0.371	0.1931	3.37×10-4	Intergenic	RPL36AP39
rs3304	7	134497231	[T/C]	0.2966	6.648	3.40×10-4	Intronic	CALD1
rs2168040	4	178794478	[T/C]	0.2252	0.1855	3.40×10-4	Intronic	LINC01098
rs6804655	3	49738945	[T/C]	0.1518	8.111	3.54×10-4	EXON (Synonymous)	RNF123
rs4843118	15	86386563	[T/C]	0.4474	0.221	3.54×10-4	Intergenic	MIR548AP
rs11594819	10	162102	[A/C]	0.3442	5.517	3.69×10-4	Intergenic	ZMYND11
rs1466447	19	8303650	[T/C]	0.2292	0.2004	3.70×10-4	Intronic	CERS4
rs7039377	9	38675465	[A/G]	0.4762	4.177	3.81×10-4	Intergenic	RNU6-765P
rs4777236	15	70407822	[A/G]	0.3462	0.1728	3.84×10-4	Intergenic	TLE3
rs16945277	13	91782345	[A/G]	0.1726	0.2092	4.10×10-4	Intronic	LINC00379
rs9313635	5	172962139	[A/G]	0.4008	4.735	4.19×10-4	Intergenic	BOD1
rs6826535	4	190467123	[A/G]	0.4563	0.2079	4.27×10-4	Intergenic	HSP90AA4P
rs1903851	11	88480491	[T/C]	0.1498	0.2179	4.29×10-4	Intronic	GRM5
rs10493374	1	65783231	[T/G]	0.2589	0.1427	4.33×10-4	Intronic	DNAJC6
rs10749041	10	112418778	[T/C]	0.1538	0.1435	4.35×10-4	Intronic	RBM20
rs761374	20	50043140	[T/C]	0.378	0.2679	4.50×10-4	Intronic	NFATC2
rs9926539	16	52528727	[A/G]	0.2163	0.1428	4.51×10-4	Intronic	TOX3
rs3134711	6	55103892	[A/G]	0.2321	0.177	4.52×10-4	Intronic	HCRTR2
rs3805362	7	137794388	[A/G]	0.1766	0.1391	4.58×10-4	Intronic	AKR1D1
rs224637	11	32077503	[A/G]	0.1756	0.1588	4.59×10-4	Intergenic	RCN1
rs4273120	18	31633083	[A/G]	0.3343	0.2236	4.65×10-4	Intronic	NOL4
rs4885687	13	80561254	[T/G]	0.2927	0.2158	4.66×10-4	Intergenic	LINC00382
rs11031630	11	32196933	[A/G]	0.2054	0.1749	4.68×10-4	Intergenic	WT1
rs9957617	18	31659206	[A/G]	0.4375	0.2592	4.80×10-4	Intronic	NOL4
rs2235243	20	7918912	[T/G]	0.4732	4.249	4.88×10-4	Intronic	HAO1
rs2235244	20	7918684	[A/C]	0.4732	4.249	4.88×10-4	Intronic	HAO1
rs2023864	7	11571680	[A/G]	0.1776	0.1783	4.88×10-4	Intronic	THSD7A
rs1554115	3	106928636	[G/T]	0.3988	0.1948	4.90×10-4	Intergenic	LINC00882
rs1013441	19	32686646	[T/C]	0.2292	4.911	4.95×10-4	Intergenic	RNA5SP472
rs3937932	3	2459320	[A/C]	0.1984	0.1361	5.02×10-4	Intronic	CNTN4
rs17166296	7	7348198	[T/C]	0.376	4.162	5.16×10-4	Intergenic	C1GALT1
rs1323349	9	14401932	[A/C]	0.3958	0.2719	5.19×10-4	Intergenic	NFIB
rs955495	12	61574455	[A/G]	0.4732	0.2491	5.21×10-4	Intergenic	USP15
rs7634902	3	49762662	[T/G]	0.1667	7.167	5.23×10-4	EXON (Silent)	IP6K1
rs2291542	3	49751585	[T/C]	0.1538	7.167	5.23×10-4	EXON (Synonymous)	RNF123
rs11714957	3	49776178	[T/C]	0.1538	7.167	5.23×10-4	Intronic	IP6K1
rs11130216	3	49736172	[A/C]	0.1518	7.167	5.23×10-4	Intronic	RNF123
rs11130218	3	49752372	[T/C]	0.1696	7.167	5.23×10-4	Intronic	RNF123
rs4652271	1	177783670	[T/C]	0.1746	0.2079	5.24×10-4	Intergenic	SEC16B
rs12586793	14	92401634	[A/G]	0.2143	0.2419	5.26×10-4	Intronic	FBLN5
rs11694397	2	148686617	[C/T]	0.2034	6.231	5.29×10-4	Intergenic	MBD5
rs3104053	10	71552976	[T/C]	0.2391	0.1805	5.30×10-4	Intergenic	COL13A1
rs2241573	11	129793305	[A/G]	0.2579	0.2116	5.35×10-4	Intronic	PRDM10
rs28627320	4	181294474	[A/C]	0.2014	0.2017	5.44×10-4	Intergenic	TENM3
rs7935008	11	127434574	[T/C]	0.1895	0.1357	5.45×10-4	Intergenic	KIRREL3
rs4530845	6	55087410	[T/G]	0.1736	0.0816	5.46×10-4	Intronic	HCRTR2
rs3778847	7	134493909	[T/C]	0.3056	6.237	5.55×10-4	Intronic	CALD1
rs7767863	6	156476113	[T/G]	0.4306	0.2201	5.56×10-4	Intergenic	MIR1202
rs12961416	18	27827586	[T/C]	0.2659	0.1982	5.68×10-4	Intergenic	DSC3
rs1157234	6	102969306	[A/G]	0.2887	0.1396	5.72×10-4	Intergenic	GRIK2
rs1332455	9	121970419	[T/C]	0.2996	0.2181	5.74×10-4	Intronic	BRINP1
rs960285	12	89706102	[A/C]	0.3145	5.763	5.83×10-4	Intergenic	DUSP6
rs1892577	21	33431995	[A/G]	0.377	0.2044	5.89×10-4	Intergenic	HUNK-AS1
rs3815748	19	10078589	[T/C]	0.3105	0.2563	5.96×10-4	EXON (Synonymous)	COL5A3
rs3790580	1	62212909	[T/C]	0.1587	0.1808	6.00×10-4	Intronic	INADL
rs815466	3	55671759	[T/C]	0.1776	5.203	6.05×10-4	Intronic	ERC2
rs13275219	8	81259826	[T/C]	0.4177	0.2727	6.06×10-4	Intergenic	TPD52
rs13156549	5	139514964	[T/C]	0.4514	4.263	6.10×10-4	Intergenic	IGIP
rs13275909	8	80344307	[C/T]	0.4167	0.2746	6.18×10-4	Intergenic	TPD52
rs16916994	8	95713543	[A/G]	0.1478	0.114	6.19×10-4	Intronic	ESRP1
rs1072594	16	27850620	[T/C]	0.371	0.2469	6.35×10-4	Intronic	GSG1L
rs2869418	20	49892718	[T/C]	0.2927	5.11	6.35×10-4	Intergenic	KCNG1
rs707081	2	155307617	[A/G]	0.496	3.736	6.39×10-4	EXON (Silent)	GALNT13
rs13032771	2	155303969	[A/G]	0.4891	3.736	6.39×10-4	Intronic	GALNT13
rs10932026	2	155289620	[T/C]	0.4881	3.736	6.39×10-4	Intronic	GALNT13
rs11135938	8	26313736	[A/C]	0.4187	3.622	6.42×10-4	Intergenic	BNIP3L
rs3783937	14	92407693	[T/C]	0.1974	0.2159	6.43×10-4	Intronic	FBLN5
rs1347626	8	117656781	[T/C]	0.3323	4.03	6.45×10-4	Intergenic	EIF3H
rs7833054	8	117681031	[A/G]	0.3313	4.03	6.45×10-4	Intronic	EIF3H
rs6749644	2	71953686	[T/G]	0.1657	11.25	6.50×10-4	Intergenic	RPS20P10
rs11764996	7	157299223	[T/C]	0.1865	0.2135	6.50×10-4	Intronic	LOC105375610
rs9446206	6	70847385	[T/C]	0.1736	12.24	6.56×10-4	Intronic	COL19A1
rs529750	5	40287885	[A/C]	0.4722	0.2461	6.61×10-4	Intergenic	RNU1-150P
rs12546215	8	99324856	[A/G]	0.244	8.389	6.63×10-4	Intergenic	NIPAL2
rs7820378	8	99329605	[A/G]	0.244	8.389	6.63×10-4	Intergenic	NIPAL2
rs10831251	11	88398458	[T/C]	0.07639	0.1287	6.65×10-4	Intronic	GRM5
rs7316141	12	9027429	[A/G]	0.1746	0.1139	6.75×10-4	Intronic	A2ML1
rs10032868	4	181303512	[A/G]	0.1796	0.1946	6.79×10-4	Intergenic	TENM3
rs12649854	4	181297475	[A/G]	0.1796	0.1946	6.79×10-4	Intergenic	TENM3
rs1049256	3	49763338	[T/C]	0.1667	6.904	6.80×10-4	EXON (Silent)	IP6K1
rs12154520	7	8959527	[T/G]	0.3869	0.2414	6.80×10-4	Intergenic	NXPH1
rs2700007	13	102034283	[T/G]	0.4524	4.521	6.80×10-4	Intronic	NALCN
rs9872864	3	49792023	[A/G]	0.1607	6.955	6.95×10-4	Intronic	IP6K1
rs799825	2	155300526	[A/G]	0.3274	0.28	6.95×10-4	Intronic	GALNT13
rs6473225	8	81281007	[A/G]	0.4067	0.2493	6.98×10-4	Intergenic	ZBTB10
rs6987042	8	81273883	[A/G]	0.4067	0.2493	6.98×10-4	Intergenic	ZBTB10
rs1126823	15	89417238	[A/G]	0.2639	0.1567	7.01×10-4	EXON (Missense)	ACAN
rs7822342	8	81246699	[A/G]	0.4425	0.2834	7.06×10-4	Intergenic	TPD52
rs9357849	6	55092069	[T/C]	0.1776	0.1408	7.13×10-4	Intronic	HCRTR2
rs9397906	6	156492674	[A/G]	0.3105	4.996	7.14×10-4	Intergenic	ARID1B
rs7794696	7	134504019	[T/C]	0.374	4.784	7.17×10-4	Intronic	CALD1
rs2280463	15	89421327	[A/G]	0.256	0.1557	7.17×10-4	EXON (Synonymous)	HAPLN3
rs4473785	5	172985611	[T/C]	0.3929	4.083	7.19×10-4	Intergenic	BOD1
rs219586	16	63334244	[A/G]	0.3948	3.592	7.20×10-4	Intergenic	RPS15AP34
rs13288161	9	80236438	[T/C]	0.2917	0.2432	7.29×10-4	Intronic	GNA14
rs6021197	20	50042220	[T/G]	0.3383	0.2789	7.30×10-4	Intronic	NFATC2
rs1528798	2	51682914	[A/G]	0.2431	5.536	7.31×10-4	Intergenic	NRXN1
rs13393889	2	149055810	[T/C]	0.1796	5.243	7.31×10-4	Intronic	MBD5
rs7605678	2	149037012	[A/G]	0.1806	5.243	7.31×10-4	Intronic	MBD5
rs1148591	2	97714323	[A/C]	0.4306	3.647	7.36×10-4	Intergenic	IGKV2OR2-1
rs279461	8	94086267	[T/C]	0.2758	4.369	7.39×10-4	Intergenic	TRIQK
rs9382471	6	55107267	[T/C]	0.1756	0.1101	7.49×10-4	Intronic	HCRTR2
rs4772373	13	102042623	[A/G]	0.4315	4.397	7.50×10-4	Intronic	NALCN
rs12273202	11	79194834	[A/G]	0.09425	0.1224	7.56×10-4	Intergenic	TENM4
rs7248320	19	48760229	[A/G]	0.3413	3.26	7.67×10-4	EXON (Silent)	LOC100505812
rs16945240	13	91773452	[T/C]	0.1726	0.2374	7.68×10-4	Intergenic	LINC00379
rs9854943	3	20414230	[T/G]	0.4633	4.613	7.70×10-4	Intergenic	SGOL1
rs6967307	7	8900786	[A/G]	0.4573	0.2715	7.73×10-4	Intergenic	NXPH1
rs10818288	9	121988899	[T/G]	0.3115	0.2273	7.74×10-4	Intronic	BRINP1
rs1544500	17	10810904	[T/C]	0.4286	0.2881	7.82×10-4	Intergenic	RPL15P21
rs7705328	5	52323568	[A/G]	0.4931	0.2948	7.85×10-4	Intronic	ITGA2
rs7565747	2	12610405	[T/C]	0.1895	0.2054	7.91×10-4	Intronic	LOC100506457
rs10484230	14	44631197	[T/C]	0.1815	0.1685	8.02×10-4	Intergenic	FSCB
rs12147686	14	44622285	[A/G]	0.1796	0.1685	8.02×10-4	Intergenic	FSCB
rs627229	22	26781250	[T/C]	0.2659	4.272	8.05×10-4	Intergenic	RNA5SP495
rs4995352	18	11569484	[T/C]	0.2728	3.946	8.21×10-4	Intergenic	GNAL
rs2047995	9	81169950	[T/C]	0.1925	6.917	8.25×10-4	Intergenic	PSAT1
rs11242725	6	1926650	[T/C]	0.402	0.2667	8.27×10-4	Intronic	GMDS
rs11123849	2	98286235	[T/C]	0.371	3.543	8.31×10-4	EXON (Silent)	LINC01125
rs1550995	2	98271946	[A/G]	0.371	3.543	8.31×10-4	Intergenic	ACTR1B
rs1470625	2	98265491	[A/C]	0.371	3.543	8.31×10-4	Intergenic	COX5B
rs7215005	17	6668117	[A/G]	0.1429	0.1876	8.37×10-4	Intronic	XAF1
rs1417438	1	70151123	[A/G]	0.4435	0.2411	8.40×10-4	Intergenic	LRRC7
rs6956860	7	7349495	[A/G]	0.3681	3.91	8.48×10-4	Intergenic	C1GALT1
rs8049061	16	63351897	[T/C]	0.3929	0.2867	8.50×10-4	Intergenic	CDH8
rs6565550	17	79285991	[T/C]	0.1359	18.58	8.51×10-4	EXON (Silent)	TMEM105
rs16868250	8	102740499	[T/C]	0.249	0.2069	8.55×10-4	Intronic	NCALD
rs6963353	7	11569734	[A/G]	0.2044	0.1949	8.56×10-4	Intronic	THSD7A
rs12599126	16	89206483	[T/C]	0.3403	3.458	8.56×10-4	Intronic	ACSF3
rs1459433	13	91800465	[A/G]	0.07242	13.19	8.62×10-4	Intronic	LINC00379
rs1485405	12	30282887	[A/G]	0.2411	7.573	8.63×10-4	Intergenic	TMTC1
rs17063441	9	79866977	[T/C]	0.1081	0.1278	8.82×10-4	Intronic	VPS13A
rs7033706	9	79906751	[A/G]	0.1042	0.1278	8.82×10-4	Intronic	VPS13A
rs1147491	7	121677000	[A/G]	0.252	7.004	8.90×10-4	Intronic	PTPRZ1
rs11786704	8	81275860	[A/C]	0.4067	0.2551	8.92×10-4	Intergenic	ZBTB10
rs1338050	13	102033848	[T/C]	0.4802	4.279	8.97×10-4	Intronic	NALCN
rs707082	2	155307832	[T/C]	0.3294	0.3011	9.00×10-4	EXON (Silent)	GALNT13
rs707075	2	155304170	[T/C]	0.3095	0.3011	9.00×10-4	Intronic	GALNT13
rs10784534	12	66829726	[T/G]	0.3214	4.955	9.01×10-4	Intronic	GRIP1
rs12943170	17	79284302	[T/C]	0.1359	18.09	9.02×10-4	Intergenic	LINC00482
rs17499409	17	10781802	[A/G]	0.2669	4.786	9.02×10-4	Intergenic	PIRT
rs2079103	5	131864506	[A/C]	0.3938	0.2721	9.09×10-4	Intergenic	RAD50
rs1019745	5	111681843	[T/C]	0.4107	0.2936	9.16×10-4	Intronic	EPB41L4A
rs1806319	11	89037936	[T/C]	0.3224	0.2487	9.23×10-4	Intergenic	CBX3P7
rs6744194	2	149110873	[T/G]	0.2063	4.309	9.26×10-4	Intronic	MBD5
rs4552083	18	31667019	[T/C]	0.4782	0.2478	9.26×10-4	Intronic	NOL4
rs1433943	15	94866380	[T/C]	0.381	4.846	9.36×10-4	Intronic	MCTP2
rs11803889	1	171743575	[A/G]	0.2361	0.195	9.44×10-4	Intergenic	METTL13
rs2786485	1	42378784	[A/G]	0.2341	5.37	9.44×10-4	Intronic	HIVEP3
rs4660584	1	42390317	[T/C]	0.2371	5.37	9.44×10-4	Intronic	HIVEP3
rs16914849	11	88518015	[T/C]	0.08433	0.1291	9.47×10-4	Intronic	GRM5
rs1158065	5	166674933	[A/C]	0.4831	0.2733	9.55×10-4	Intergenic	TENM2
rs3817637	11	285920	[T/C]	0.4931	0.3007	9.62×10-4	Intergenic	ATHL1
rs12582490	12	76320969	[A/G]	0.4117	0.2766	9.71×10-4	Intergenic	PHLDA1
rs1840140	2	148970615	[T/C]	0.1498	6.204	9.99×10-4	Intronic	MBD5
Chr, chromosome; MAF, minor allele frequency; NA, not applicable; OR, odds ratio; SNP, single-nucleotide polymorphism.
